# Supplementary material for: Management of the Clinically N0 Neck in Maxillary Squamous Cell Carcinoma: A Systematic Review and Meta-Analysis
Source: J Clin Med. 2026 Jun 2;15(11):4310. doi: 10.3390/jcm15114310 (PMC13257650; doi:10.3390/jcm15114310)
Supplement: Supplementary file 1 [file jcm-15-04310-s001.zip]

Archive with 2 entries (2 files):
- Supplementary File S1 – PRISMA 2020 Checklist.pdf
- Supplementary File S2. Full search strategies.pdf
